# Supplementary material for: Studies of Intra-Chain and Inter-Chain Charge Carrier Conduction in Acid Doped Poly(3,4-ethylenedioxythiophene) Polystyrene Sulfonate Thin Films
Source: Materials (Basel). 2025 Oct 1;18(19):4569. doi: 10.3390/ma18194569 (PMC12525955; doi:10.3390/ma18194569)
Supplement: Supplementary file 1 [file materials-18-04569-s001.zip]

Archive with 1 entries (1 files):
- materials-3866178-supplementary.pdf
